# Supplementary material for: Synthesis of the Supramolecular Structure of Vanadium Pentoxide Nanoparticles with Native and Modified β-Cyclodextrins for Antimicrobial Performance
Source: Bioengineering (Basel). 2025 Sep 23;12(10):1010. doi: 10.3390/bioengineering12101010 (PMC12561820; doi:10.3390/bioengineering12101010)
Supplement: Supplementary file 1 [file bioengineering-12-01010-s001.zip]

Archive with 1 entries (1 files):
- bioengineering-3856691-supplementary.pdf
